# Supplementary material for: Persistent Organic Pollutants and Fatty Acid Profile in a Typical Cheese from Extensive Farms: First Assessment of Human Exposure by Dietary Intake
Source: Animals (Basel). 2022 Dec 9;12(24):3476. doi: 10.3390/ani12243476 (PMC9774984; doi:10.3390/ani12243476)
Supplement: Supplementary file 1 [file animals-12-03476-s001.zip]

Archive with 1 entries (1 files):
- animals-2008064-supplementary.pdf
